# Supplementary material for: Gamma radiation sterilization of N95 respirators leads to decreased respirator performance
Source: PLoS One. 2021 Apr 8;16(4):e0248859. doi: 10.1371/journal.pone.0248859 (PMC8031388; doi:10.1371/journal.pone.0248859)
Supplement: S2 File — (XLSX) [file pone.0248859.s002.xlsx]

## Sheet: Thelen
										Thelen 0MRad Model 1				Thelen 2.5MRad Model 1				Thelen 0MRad Model 2				Thelen 2.5MRad Model 2				Thelen 0MRad Model 1				Thelen 0MRad Model 1 post filter testing
											2020-06-11				2020-06-11				2020-06-11				2020-06-11				2020-05-28				2020-06-04
											Trek 344	Trek 821HH			Trek 344	Trek 821HH			Trek 344	Trek 821HH			Trek 344	Trek 821HH			Trek 344	Trek 821HH			Trek 344	Trek 821HH
										Layer 1				Layer 1				Layer 1				Layer 1				Layer 1				Layer 1
										Outer	-2000	-2420		Outer	-2000	-1460		Outer	-1300	-1050		Outer	-580	-377		Outer	-2000	-2400		Outer	-1300	-56
											-2000	-2325			-2000	-1390			-2000	-1330			100	-215			-2000	-2250			-1100	-270
	Trek 344				Trek 821HH						-2000	-1240			-2000	-1230			-2000	-1300			-480	-233			-2000	-2140			-850	-425
Layer 1	Potential				Potential			average			-2000	-2220			-2000	-1610			-2000	-1050			-1150	-450			-2000	-2420			-500	-490
	Average	StDev	% Change		Average	StDev	% Change	% change
Model 1 0MRad	-2000	0.00353553			-2039.38	522.073				Inner	-2000	-2430		Inner	-2000	-1420		Inner	-300	-930		Inner	-960	-320		Inner	-2000	-2400		Inner	-1700	-547
Model 1 2.5MRad	-2000	0.00353553	0		-1373.75	152.122	-0.326387	-0.163193			-2000	-2430			-2000	-1380			-2000	-1200			-180	-255			-2000	-1840			-1050	-330
Model 2 0MRad	-1562.5	592.663			-1102.5	158.272					-2000	-2050			-2000	-1400			-1500	-910			-1160	-432			-2000	-2350			-1020	-474
Model 2 2.5MRad	-626.25	450.617	-0.5992		-316.5	92.824	-0.712925	-0.656063			-2000.01	-1200			-2000.01	-1100			-1400	-1050			-600	-250			-2000.01	-1820			-1300	-500
prior Model 1 0MRad	-2000	0.00353553	0		-2202.5	248.122	0.0799877	0.0399939
										average	-2000	-2039.38		average	-2000	-1373.75		average	-1562.5	-1102.5		average	-626.25	-316.5		average	-2000	-2202.5		average	-1102.5	-386.5
										stdev	0.00353553	522.073		stdev	0.00353553	152.122		stdev	592.663	158.272		stdev	450.617	92.824		stdev	0.00353553	248.122		stdev	352.815	162.344
	Trek 344				Trek 821HH					95% CI	0.00219131	323.578		95% CI	0.00219131	94.2844		95% CI	367.33	98.0961		95% CI	279.29	57.5318		95% CI	0.00219131	153.784		95% CI	218.673	100.62
Layer 2	Potential				Potential			average
	Average	StDev	% Change		Average	StDev	% Change	% change		Layer 2				Layer 2				Layer 2				Layer 2				Layer 2				Layer 2
Model 1 0MRad	2000	0.00353553			1587.5	265.962				Outer	2000	1730		Outer	-2000	-2120		Outer	100	730		Outer	-2000	-1570		Outer	2000	2060		Outer	1500	258
Model 1 2.5MRad	-2000	0.00353553	-2		-1982.5	338.347	-2.24882	-2.12441			2000	1730			-2000	-1920			1600	820			-2000	-1500			2000	1600			1050	205
Model 2 0MRad	650	783.764			645.625	185.037					2000	1920			-2000	-1470			1100	815			-2000	-1200			2000	1900			-900	-70
Model 2 2.5MRad	-2000	0.00353553	-4.07693		-1471.25	163.396	-3.2788	-3.67786			2000	1920			-2000	-1850			1000	800			-2000	-1450			2000	1950			-400	190
prior Model 1 0MRad	2000	0.00353553	0		1653.75	284.351	0.0417323	0.0208661
										Inner	2000	1350		Inner	-2000	-2430		Inner	-800	300		Inner	-2000	-1680		Inner	2000	1550		Inner	-300	-45
											2000	1300			-2000	-1970			1200	600			-2000	-1550			2000	1300			-200	-11
											2000	1330			-2000	-2430			100	480			-2000	-1560			2000	1340			-50	30
	Trek 344				Trek 821HH						2000.01	1420			-2000.01	-1670			900	620			-2000.01	-1260			2000.01	1530			-950	-250
Layer 3	Potential				Potential			average
	Average	StDev	% Change		Average	StDev	% Change	% change
Model 1 0MRad	-0.125	0.353553			1.125	0.834523				average	2000	1587.5		average	-2000	-1982.5		average	650	645.625		average	-2000	-1471.25		average	2000	1653.75		average	-31.25	38.375
Model 1 2.5MRad	-0.25	0.46291			0.125	0.64087				stdev	0.00353553	265.962		stdev	0.00353553	338.347		stdev	783.764	185.037		stdev	0.00353553	163.396		stdev	0.00353553	284.351		stdev	874.209	170.442
Model 2 0MRad	-1950	97.3946			-928.125	81.3255				95% CI	0.00219131	164.842		95% CI	0.00219131	209.706		95% CI	485.773	114.685		95% CI	0.00219131	101.272		95% CI	0.00219131	176.239		95% CI	541.83	105.639
Model 2 2.5MRad	1038.75	764.693	-1.53269		817.5	290.259	-1.88081	-1.70675
prior Model 1 0MRad	0.5	0.534522			0.875	0.64087				Layer 3				Layer 3				Layer 3				Layer 3				Layer 3				Layer 3
										Outer	0	2		Outer	0	1		Outer	-2000	-1000		Outer	1540	790		Outer	0	1		Outer	0	1
											-1	2			-1	0			-1920	-850			800	740			0	1			0	1
											0	0			0	-1			-2000	-900			450	620			0	0			0	0
	Trek 344				Trek 821HH						0	1			-1	0			-2000	-1010			2000	1240			1	0			0	0
Layer 4	Potential				Potential			average
	Average	StDev	% Change		Average	StDev	% Change	% change		Inner	0	2		Inner	0	0		Inner	-2000	-990		Inner	1200	700		Inner	1	2		Inner	0	3
Model 2 0MRad	0.375	3.42			4.875	2.47487					0	0			0	1			-1720	-805			260	550			1	1			0	1
Model 2 2.5MRad	-2.625	1.59799			7.25	4.49603	0.487179				0	1			0	0			-2000	-1000			2000	1300			1	1			0	1
											0	1			0	0			-1960	-870			60	600			0	1			0.01	0
Model 1	Trek 344			Trek 821HH						average	-0.125	1.125		average	-0.25	0.125		average	-1950	-928.125		average	1038.75	817.5		average	0.5	0.875		average	0.00125	0.875
Layers	1	2	3	1	2	3				stdev	0.353553	0.834523		stdev	0.46291	0.64087		stdev	97.3946	81.3255		stdev	764.693	290.259		stdev	0.534522	0.64087		stdev	0.00353553	0.991031
Mean (0 Mrad)	-2000	2000	-0.125	-2039.38	1587.5	1.125				95% CI	0.219131	0.517233		95% CI	0.286909	0.397208		95% CI	60.3647	50.4051		95% CI	473.953	179.901		95% CI	0.331294	0.397208		95% CI	0.00219131	0.614236
Mean (2.5 Mrad)	-2000	-2000	-0.25	-1373.75	-1982.5	0.125
Std Dev (0 Mrad)	0.00353553	0.00353553	0.353553	522.073	265.962	0.834523
Std Dev (2.5 Mrad)	0.00353553	0.00353553	0.46291	152.122	338.347	0.64087												Layer 4				Layer 4
																		Outer	4	7		Outer	-3	5
																			6	7			-2	4
Model 2	Trek 344				Trek 821HH														0	4			0	12
Layers	1	2	3	4	1	2	3	4											0	8			-1	6
Mean (0 Mrad)	-1562.5	650	-1950	0.375	-1102.5	645.625	-928.125	4.875
Mean (2.5 Mrad)	-626.25	-2000	1038.75	-2.625	-316.5	-1471.25	817.5	7.25										Inner	-3	5		Inner	-5	14
Std Dev (0 Mrad)	592.663	783.764	97.3946	3.42	158.272	185.037	81.3255	2.47487
Std Dev (2.5 Mrad)	450.617	0.00353553	764.693	1.59799	92.824	163.396	290.259	4.49603											2	5			-3	9
																			-3	2			-4	8
																			-3	1			-3	0
																		average	0.375	4.875		average	-2.625	7.25
																		stdev	3.42	2.47487		stdev	1.59799	4.49603
																		95% CI	2.1197	1.53391		95% CI	0.990426	2.78662
