# Supplementary material for: Gamma radiation sterilization of N95 respirators leads to decreased respirator performance
Source: PLoS One. 2021 Apr 8;16(4):e0248859. doi: 10.1371/journal.pone.0248859 (PMC8031388; doi:10.1371/journal.pone.0248859)
Supplement: S3 File — (XLSX) [file pone.0248859.s003.xlsx]

## Sheet: Model 1_0 Mrad_Sample 1
Date: 05/05/2020						SMPS File name (PSD @ 3LPM): DMAscan050520.S80
Customer: Paul Thelen						CPC File name (Conc.): PT-1-2-3A050520.C22
Filter Model/Material/Sample Number: Model 1/0 Mrad/Sample 1						Electrostatic Classifier Shealth Flow Rate (LPM): 5.0
Filter Diameter (mm): 47						Electrostatic Classifier Sample Flow Rate (LPM): 0.5
Preconditioned (yes/no): No						FPT System Flow Rate (LPM): 18
Filter Pre-Weight (g): 0.82707						Promo File name (300nm only): N/A
Filter Post-Weight (g):						Omega File name (Pressure): TempRH050520.csv								Differential Pressure
Atomizer Pressure (PSI): 15						Starting Pressure Upstream (PSI):					-0.0693			(PSI)	(mmH2O)	(Pa)
FPT System Starting Temp (°C)/RH (%): 26.0/24.3						Starting Pressure Downstream (PSI):					-0.1228		Start	0.0535	37.6153	368.87
FPT System Final Temp (°C)/RH (%): 26.0/23.6						Ending Pressure Upstream (PSI):					-0.0693		End	0.0539	37.8965	371.628
Particle Size Selected: 75nm						Ending Pressure Downstream (PSI):					-0.1232
Seconds Correction:			1.15741e-05
Average Efficiency Per Set
Set # 1	Set # 2	Set # 3	Set # 4	Set # 5	Average	Stdev	Percent Efficiency		Stdev
0.993293	0.992519	0.992102	0.992818	0.994848	0.993116	0.00106123	99.3116		0.106123
Set # 1					Set # 2					Set # 3					Set # 4					Set # 5
Upstream		Downstream			Upstream		Downstream			Upstream		Downstream			Upstream		Downstream			Upstream		Downstream
Time	Concentration	Time	Concentration		Time	Concentration	Time	Concentration		Time	Concentration	Time	Concentration		Time	Concentration	Time	Concentration		Time	Concentration	Time	Concentration
11:00:00	411	11:02:34	5.72		11:04:36	327	11:07:40	5.95		11:09:28	341	11:12:39	5.96		11:14:39	316	11:16:43	5.71		11:18:20	322	11:22:05	5.34
11:00:01	403	11:02:35	5.46		11:04:37	324	11:07:41	5.72		11:09:29	341	11:12:40	5.64		11:14:40	339	11:16:44	5.38		11:18:21	349	11:22:06	5.34
11:00:02	372	11:02:36	5.23		11:04:38	335	11:07:42	5.39		11:09:30	364	11:12:41	5.42		11:14:41	321	11:16:45	5.06		11:18:22	415	11:22:07	4.48
11:00:03	379	11:02:37	4.97		11:04:39	343	11:07:43	5.14		11:09:31	391	11:12:42	5.17		11:14:42	296	11:16:46	4.84		11:18:23	473	11:22:08	4.25
11:00:04	403	11:02:38	4.67		11:04:40	346	11:07:44	4.92		11:09:32	413	11:12:43	4.97		11:14:43	327	11:16:47	4.48		11:18:24	514	11:22:09	3.95
11:00:05	386	11:02:39	4.47		11:04:41	349	11:07:45	4.87		11:09:33	428	11:12:44	4.83		11:14:44	329	11:16:48	4.21		11:18:25	540	11:22:10	3.76
11:00:06	378	11:02:40	4.24		11:04:42	331	11:07:46	4.76		11:09:34	428	11:12:45	4.66		11:14:45	297	11:16:49	3.97		11:18:26	556	11:22:11	3.6
11:00:07	400	11:02:41	3.99		11:04:43	346	11:07:47	4.59		11:09:35	432	11:12:46	4.45		11:14:46	286	11:16:50	3.73		11:18:27	540	11:22:12	3.41
11:00:08	408	11:02:42	3.76		11:04:44	370	11:07:48	4.31		11:09:36	436	11:12:47	4.38		11:14:47	292	11:16:51	3.51		11:18:28	519	11:22:13	3.19
11:00:09	383	11:02:43	3.6		11:04:45	357	11:07:49	4.17		11:09:37	438	11:12:48	4.26		11:14:48	310	11:16:52	3.37		11:18:29	537	11:22:14	3.09
11:00:10	369	11:02:44	3.4		11:04:46	350	11:07:50	4.07		11:09:38	442	11:12:49	4.04		11:14:49	332	11:16:53	3.28		11:18:30	547	11:22:15	3
11:00:11	366	11:02:45	3.34		11:04:47	343	11:07:51	3.9		11:09:39	449	11:12:50	3.93		11:14:50	333	11:16:54	3.16		11:18:31	523	11:22:16	2.9
11:00:12	356	11:02:46	3.23		11:04:48	335	11:07:52	3.66		11:09:40	448	11:12:51	3.8		11:14:51	328	11:16:55	2.95		11:18:32	498	11:22:17	2.75
11:00:13	379	11:02:47	3.12		11:04:49	333	11:07:53	3.42		11:09:41	434	11:12:52	3.71		11:14:52	322	11:16:56	2.83		11:18:33	502	11:22:18	2.6
11:00:14	409	11:02:48	2.92		11:04:50	332	11:07:54	3.27		11:09:42	428	11:12:53	3.51		11:14:53	309	11:16:57	2.82		11:18:34	499	11:22:19	2.56
11:00:15	391	11:02:49	2.74		11:04:51	335	11:07:55	3.13		11:09:43	431	11:12:54	3.47		11:14:54	311	11:16:58	2.76		11:18:35	471	11:22:20	2.35
11:00:16	379	11:02:50	2.73		11:04:52	335	11:07:56	2.98		11:09:44	418	11:12:55	3.42		11:14:55	324	11:16:59	2.7		11:18:36	451	11:22:21	2.26
11:00:17	389	11:02:51	2.66		11:04:53	329	11:07:57	2.82		11:09:45	394	11:12:56	3.26		11:14:56	333	11:17:00	2.59		11:18:37	432	11:22:22	2.13
11:00:18	381	11:02:52	2.51		11:04:54	331	11:07:58	2.75		11:09:46	401	11:12:57	3.14		11:14:57	318	11:17:01	2.52		11:18:38	404	11:22:23	2.08
11:00:19	387	11:02:53	2.51		11:04:55	339	11:07:59	2.66		11:09:47	409	11:12:58	3.07		11:14:58	301	11:17:02	2.35		11:18:39	407	11:22:24	1.99
11:00:20	381	11:02:54	2.52		11:04:56	344	11:08:00	2.66		11:09:48	381	11:12:59	2.9		11:14:59	314	11:17:03	2.36		11:18:40	432	11:22:25	1.91
11:00:21	373	11:02:55	2.46		11:04:57	355	11:08:01	2.46		11:09:49	373	11:13:00	2.91		11:15:00	331	11:17:04	2.3		11:18:41	420	11:22:26	1.79
11:00:22	383	11:02:56	2.41		11:04:58	366	11:08:02	2.39		11:09:50	383	11:13:01	2.8		11:15:01	322	11:17:05	2.22		11:18:42	374	11:22:27	1.64
11:00:23	392	11:02:57	2.32		11:04:59	346	11:08:03	2.36		11:09:51	384	11:13:02	2.72		11:15:02	319	11:17:06	2.11		11:18:43	353	11:22:28	1.56
11:00:24	411	11:02:58	2.32		11:05:00	314	11:08:04	2.4		11:09:52	376	11:13:03	2.64		11:15:03	332	11:17:07	2.07		11:18:44	361	11:22:29	1.51
11:00:25	404	11:02:59	2.29		11:05:01	318	11:08:05	2.19		11:09:53	372	11:13:04	2.58		11:15:04	324	11:17:08	2		11:18:45	370	11:22:30	1.38
11:00:26	385	11:03:00	2.23		11:05:02	353	11:08:06	2.22		11:09:54	358	11:13:05	2.52		11:15:05	320	11:17:09	1.89		11:18:46	368	11:22:31	1.33
11:00:27	407	11:03:01	2.19		11:05:03	357	11:08:07	2.16		11:09:55	321	11:13:06	2.49		11:15:06	322	11:17:10	1.79		11:18:47	347	11:22:32	1.29
11:00:28	422	11:03:02	2.19		11:05:04	333	11:08:08	2.15		11:09:56	313	11:13:07	2.39		11:15:07	319	11:17:11	1.72		11:18:48	322	11:22:33	1.31
11:00:29	396	11:03:03	2.16		11:05:05	336	11:08:09	2.15		11:09:57	319	11:13:08	2.36		11:15:08	323	11:17:12	1.71		11:18:49	320	11:22:34	1.26
11:00:30	376	11:03:04	2.1		11:05:06	369	11:08:10	2.1		11:09:58	319	11:13:09	2.27		11:15:09	310	11:17:13	1.62		11:18:50	335	11:22:35	1.15
11:00:31	385	11:03:05	2.05		11:05:07	381	11:08:11	2.03		11:09:59	331	11:13:10	2.2		11:15:10	309	11:17:14	1.59		11:18:51	324	11:22:36	1.12
11:00:32	374	11:03:06	2.02		11:05:08	373	11:08:12	2.05		11:10:00	334	11:13:11	2.19		11:15:11	320	11:17:15	1.62		11:18:52	308	11:22:37	1.1
11:00:33	382	11:03:07	1.94		11:05:09	365	11:08:13	2.02		11:10:01	348	11:13:12	2.19		11:15:12	321	11:17:16	1.63		11:18:53	311	11:22:38	1.12
11:00:34	396	11:03:08	1.95		11:05:10	342	11:08:14	1.96		11:10:02	360	11:13:13	2.13		11:15:13	325	11:17:17	1.66		11:18:54	308	11:22:39	1.05
11:00:35	378	11:03:09	1.96		11:05:11	345	11:08:15	1.96		11:10:03	355	11:13:14	2.12		11:15:14	336	11:17:18	1.63		11:18:55	294	11:22:40	1.07
11:00:36	396	11:03:10	1.91		11:05:12	358	11:08:16	1.9		11:10:04	359	11:13:15	2.1		11:15:15	336	11:17:19	1.59		11:18:56	296	11:22:41	1.06
11:00:37	390	11:03:11	1.87		11:05:13	354	11:08:17	1.96		11:10:05	350	11:13:16	2.07		11:15:16	323	11:17:20	1.6		11:18:57	306	11:22:42	1.03
11:00:38	384	11:03:12	1.88		11:05:14	345	11:08:18	1.91		11:10:06	324	11:13:17	2.06		11:15:17	318	11:17:21	1.6		11:18:58	307	11:22:43	0.94
11:00:39	394	11:03:13	1.85		11:05:15	345	11:08:19	1.88		11:10:07	314	11:13:18	1.99		11:15:18	315	11:17:22	1.63		11:18:59	305	11:22:44	0.99
11:00:40	376	11:03:14	1.78		11:05:16	345	11:08:20	1.82		11:10:08	330	11:13:19	1.94		11:15:19	318	11:17:23	1.57		11:19:00	301	11:22:45	1.03
11:00:41	368	11:03:15	1.77		11:05:17	352	11:08:21	1.86		11:10:09	331	11:13:20	1.93		11:15:20	322	11:17:24	1.58		11:19:01	291	11:22:46	1.11
11:00:42	363	11:03:16	1.76		11:05:18	349	11:08:22	1.79		11:10:10	334	11:13:21	1.94		11:15:21	305	11:17:25	1.57		11:19:02	292	11:22:47	1.03
11:00:43	380	11:03:17	1.8		11:05:19	343	11:08:23	1.73		11:10:11	344	11:13:22	1.88		11:15:22	302	11:17:26	1.61		11:19:03	293	11:22:48	1.04
11:00:44	382	11:03:18	1.82		11:05:20	355	11:08:24	1.64		11:10:12	341	11:13:23	1.85		11:15:23	295	11:17:27	1.63		11:19:04	289	11:22:49	1.08
11:00:45	366	11:03:19	1.79		11:05:21	354	11:08:25	1.62		11:10:13	335	11:13:24	1.8		11:15:24	322	11:17:28	1.65		11:19:05	294	11:22:50	1.06
11:00:46	393	11:03:20	1.84		11:05:22	363	11:08:26	1.56		11:10:14	320	11:13:25	1.87		11:15:25	338	11:17:29	1.61		11:19:06	277	11:22:51	1.03
11:00:47	407	11:03:21	1.87		11:05:23	376	11:08:27	1.48		11:10:15	302	11:13:26	1.87		11:15:26	308	11:17:30	1.61		11:19:07	261	11:22:52	1.07
11:00:48	379	11:03:22	1.89		11:05:24	368	11:08:28	1.5		11:10:16	303	11:13:27	1.92		11:15:27	317	11:17:31	1.52		11:19:08	265	11:22:53	1.1
11:00:49	357	11:03:23	1.85		11:05:25	354	11:08:29	1.51		11:10:17	320	11:13:28	1.93		11:15:28	306	11:17:32	1.48		11:19:09	273	11:22:54	1.05
11:00:50	367	11:03:24	1.9		11:05:26	350	11:08:30	1.51		11:10:18	326	11:13:29	1.91		11:15:29	305	11:17:33	1.51		11:19:10	265	11:22:55	1.07
11:00:51	372	11:03:25	1.89		11:05:27	360	11:08:31	1.56		11:10:19	321	11:13:30	1.91		11:15:30	326	11:17:34	1.5		11:19:11	248	11:22:56	1.08
11:00:52	379	11:03:26	1.91		11:05:28	365	11:08:32	1.57		11:10:20	308	11:13:31	1.88		11:15:31	329	11:17:35	1.5		11:19:12	248	11:22:57	1.09
11:00:53	387	11:03:27	1.9		11:05:29	361	11:08:33	1.57		11:10:21	302	11:13:32	1.82		11:15:32	323	11:17:36	1.48		11:19:13	263	11:22:58	1.09
11:00:54	364	11:03:28	1.85		11:05:30	373	11:08:34	1.56		11:10:22	304	11:13:33	1.87		11:15:33	326	11:17:37	1.37		11:19:14	289	11:22:59	1.14
11:00:55	357	11:03:29	1.85		11:05:31	387	11:08:35	1.57		11:10:23	306	11:13:34	1.89		11:15:34	338	11:17:38	1.43		11:19:15	293	11:23:00	1.11
11:00:56	362	11:03:30	1.86		11:05:32	349	11:08:36	1.62		11:10:24	308	11:13:35	1.88		11:15:35	344	11:17:39	1.43		11:19:16	267	11:23:01	1.1
11:00:57	372	11:03:31	1.84		11:05:33	323	11:08:37	1.61		11:10:25	308	11:13:36	2		11:15:36	344	11:17:40	1.43		11:19:17	258	11:23:02	1.11
11:00:58	365	11:03:32	1.81		11:05:34	348	11:08:38	1.6		11:10:26	302	11:13:37	2		11:15:37	341	11:17:41	1.45		11:19:18	256	11:23:03	1.16
11:00:59	358	11:03:33	1.87		11:05:35	366	11:08:39	1.61		11:10:27	297	11:13:38	1.98		11:15:38	340	11:17:42	1.44		11:19:19	258	11:23:04	1.11
11:01:00	366	11:03:34	1.93		11:05:36	367	11:08:40	1.64		11:10:28	305	11:13:39	2.07		11:15:39	334	11:17:43	1.45		11:19:20	269	11:23:05	1.09
Average	382.918	Average	2.56836		Average	349.131	Average	2.6118		Average	358.803	Average	2.83377		Average	320.426	Average	2.30131		Average	360.82	Average	1.85885

## Sheet: Model 1_2.5 Mrad_Sample 1
Date: 05/05/2020						SMPS File name (PSD @ 3LPM): DMAscan050620.S80
Customer: Paul Thelen						CPC File name (Conc.): PT-1-2-3B050620.C22							Avg. Pressure Recorded
Filter Model/Material/Sample Number: Model 1/2.5 Mrad/Sample 1						Electrostatic Classifier Shealth Flow Rate (LPM): 5.0							Upstream	Downstream
Filter Diameter (mm): 47						Electrostatic Classifier Sample Flow Rate (LPM): 0.5
Preconditioned (yes/no): No						FPT System Flow Rate (LPM): 18
Filter Pre-Weight (g): 0.70820						Promo File name (300nm only): N/A
Filter Post-Weight (g): 0.70820						Omega File name (Pressure): TempRH050620_AM.csv								Differential Pressure
Atomizer Pressure (PSI): 15						Starting Pressure Upstream (PSI):					-0.061			(PSI)	(mmH2O)	(Pa)
FPT System Starting Temp (°C)/RH (%): 23.5/23.9						Starting Pressure Downstream (PSI):					-0.1138		Start	0.0528	37.1231	364.043
FPT System Final Temp (°C)/RH (%): 23.7/24.9						Ending Pressure Upstream (PSI):					-0.0609		End	0.0537	37.7559	370.249
						Ending Pressure Downstream (PSI):					-0.1146
Seconds Correction:			1.15741e-05
Average Efficiency Per Set
Set # 1	Set # 2	Set # 3	Set # 4	Set # 5	Average	Stdev	Percent Efficiency		Stdev
0.555912	0.600575	0.572399	0.632748	0.500908	0.572508	0.0495442	57.2508		4.95442
Set # 1					Set # 2					Set # 3					Set # 4					Set # 5
Upstream		Downstream			Upstream		Downstream			Upstream		Downstream			Upstream		Downstream			Upstream		Downstream
Time	Concentration	Time	Concentration		Time	Concentration	Time	Concentration		Time	Concentration	Time	Concentration		Time	Concentration	Time	Concentration		Time	Concentration	Time	Concentration
07:21:43	519	07:23:25	234		07:25:24	544	07:27:35	236		07:29:25	508	07:31:38	222		07:33:21	518	07:35:53	180		07:37:38	454	07:39:55	246
07:21:44	514	07:23:26	242		07:25:25	524	07:27:36	234		07:29:26	511	07:31:39	211		07:33:22	498	07:35:54	177		07:37:39	455	07:39:56	261
07:21:45	513	07:23:27	249		07:25:26	510	07:27:37	225		07:29:27	518	07:31:40	212		07:33:23	495	07:35:55	187		07:37:40	457	07:39:57	261
07:21:46	504	07:23:28	242		07:25:27	504	07:27:38	220		07:29:28	530	07:31:41	216		07:33:24	506	07:35:56	193		07:37:41	447	07:39:58	253
07:21:47	500	07:23:29	231		07:25:28	526	07:27:39	228		07:29:29	528	07:31:42	218		07:33:25	527	07:35:57	193		07:37:42	458	07:39:59	242
07:21:48	507	07:23:30	238		07:25:29	573	07:27:40	226		07:29:30	536	07:31:43	216		07:33:26	522	07:35:58	186		07:37:43	458	07:40:00	238
07:21:49	509	07:23:31	239		07:25:30	576	07:27:41	218		07:29:31	529	07:31:44	220		07:33:27	500	07:35:59	179		07:37:44	445	07:40:01	236
07:21:50	521	07:23:32	225		07:25:31	567	07:27:42	221		07:29:32	504	07:31:45	226		07:33:28	489	07:36:00	186		07:37:45	459	07:40:02	234
07:21:51	543	07:23:33	227		07:25:32	562	07:27:43	224		07:29:33	516	07:31:46	218		07:33:29	510	07:36:01	186		07:37:46	462	07:40:03	240
07:21:52	545	07:23:34	227		07:25:33	551	07:27:44	226		07:29:34	554	07:31:47	218		07:33:30	555	07:36:02	188		07:37:47	466	07:40:04	237
07:21:53	532	07:23:35	227		07:25:34	523	07:27:45	229		07:29:35	565	07:31:48	216		07:33:31	563	07:36:03	190		07:37:48	484	07:40:05	234
07:21:54	547	07:23:36	233		07:25:35	503	07:27:46	229		07:29:36	566	07:31:49	205		07:33:32	517	07:36:04	189		07:37:49	482	07:40:06	238
07:21:55	555	07:23:37	228		07:25:36	531	07:27:47	217		07:29:37	548	07:31:50	209		07:33:33	494	07:36:05	194		07:37:50	481	07:40:07	239
07:21:56	529	07:23:38	232		07:25:37	567	07:27:48	209		07:29:38	526	07:31:51	214		07:33:34	507	07:36:06	200		07:37:51	474	07:40:08	242
07:21:57	499	07:23:39	242		07:25:38	563	07:27:49	214		07:29:39	520	07:31:52	210		07:33:35	508	07:36:07	188		07:37:52	451	07:40:09	245
07:21:58	487	07:23:40	242		07:25:39	566	07:27:50	220		07:29:40	502	07:31:53	218		07:33:36	505	07:36:08	174		07:37:53	423	07:40:10	233
07:21:59	504	07:23:41	247		07:25:40	554	07:27:51	226		07:29:41	495	07:31:54	229		07:33:37	492	07:36:09	178		07:37:54	423	07:40:11	223
07:22:00	530	07:23:42	248		07:25:41	547	07:27:52	226		07:29:42	534	07:31:55	225		07:33:38	497	07:36:10	186		07:37:55	452	07:40:12	235
07:22:01	540	07:23:43	229		07:25:42	569	07:27:53	219		07:29:43	563	07:31:56	213		07:33:39	535	07:36:11	190		07:37:56	461	07:40:13	243
07:22:02	536	07:23:44	221		07:25:43	569	07:27:54	217		07:29:44	509	07:31:57	210		07:33:40	542	07:36:12	182		07:37:57	461	07:40:14	232
07:22:03	523	07:23:45	231		07:25:44	552	07:27:55	218		07:29:45	460	07:31:58	214		07:33:41	513	07:36:13	177		07:37:58	459	07:40:15	221
07:22:04	508	07:23:46	231		07:25:45	533	07:27:56	207		07:29:46	487	07:31:59	219		07:33:42	494	07:36:14	179		07:37:59	450	07:40:16	221
07:22:05	512	07:23:47	220		07:25:46	538	07:27:57	203		07:29:47	522	07:32:00	228		07:33:43	486	07:36:15	185		07:38:00	438	07:40:17	223
07:22:06	519	07:23:48	217		07:25:47	529	07:27:58	211		07:29:48	531	07:32:01	223		07:33:44	487	07:36:16	183		07:38:01	436	07:40:18	230
07:22:07	524	07:23:49	229		07:25:48	520	07:27:59	216		07:29:49	512	07:32:02	222		07:33:45	495	07:36:17	175		07:38:02	450	07:40:19	226
07:22:08	521	07:23:50	224		07:25:49	533	07:28:00	215		07:29:50	494	07:32:03	221		07:33:46	504	07:36:18	170		07:38:03	462	07:40:20	226
07:22:09	515	07:23:51	211		07:25:50	536	07:28:01	207		07:29:51	496	07:32:04	195		07:33:47	499	07:36:19	169		07:38:04	448	07:40:21	241
07:22:10	519	07:23:52	212		07:25:51	551	07:28:02	198		07:29:52	490	07:32:05	207		07:33:48	490	07:36:20	177		07:38:05	443	07:40:22	237
07:22:11	523	07:23:53	221		07:25:52	537	07:28:03	202		07:29:53	488	07:32:06	238		07:33:49	483	07:36:21	179		07:38:06	452	07:40:23	229
07:22:12	511	07:23:54	236		07:25:53	510	07:28:04	209		07:29:54	505	07:32:07	240		07:33:50	477	07:36:22	173		07:38:07	439	07:40:24	228
07:22:13	510	07:23:55	237		07:25:54	520	07:28:05	199		07:29:55	517	07:32:08	235		07:33:51	483	07:36:23	180		07:38:08	454	07:40:25	224
07:22:14	514	07:23:56	230		07:25:55	526	07:28:06	193		07:29:56	521	07:32:09	231		07:33:52	479	07:36:24	184		07:38:09	465	07:40:26	223
07:22:15	507	07:23:57	221		07:25:56	520	07:28:07	209		07:29:57	506	07:32:10	230		07:33:53	489	07:36:25	182		07:38:10	453	07:40:27	222
07:22:16	499	07:23:58	216		07:25:57	551	07:28:08	225		07:29:58	478	07:32:11	225		07:33:54	500	07:36:26	187		07:38:11	456	07:40:28	215
07:22:17	505	07:23:59	232		07:25:58	584	07:28:09	219		07:29:59	506	07:32:12	216		07:33:55	500	07:36:27	189		07:38:12	453	07:40:29	217
07:22:18	517	07:24:00	231		07:25:59	561	07:28:10	213		07:30:00	542	07:32:13	224		07:33:56	496	07:36:28	186		07:38:13	440	07:40:30	215
07:22:19	530	07:24:01	220		07:26:00	549	07:28:11	211		07:30:01	542	07:32:14	237		07:33:57	495	07:36:29	187		07:38:14	425	07:40:31	209
07:22:20	534	07:24:02	223		07:26:01	572	07:28:12	202		07:30:02	539	07:32:15	227		07:33:58	492	07:36:30	189		07:38:15	439	07:40:32	210
07:22:21	520	07:24:03	237		07:26:02	564	07:28:13	196		07:30:03	523	07:32:16	229		07:33:59	450	07:36:31	194		07:38:16	445	07:40:33	220
07:22:22	513	07:24:04	235		07:26:03	557	07:28:14	204		07:30:04	505	07:32:17	242		07:34:00	463	07:36:32	198		07:38:17	414	07:40:34	223
07:22:23	508	07:24:05	226		07:26:04	560	07:28:15	215		07:30:05	507	07:32:18	226		07:34:01	514	07:36:33	183		07:38:18	445	07:40:35	218
07:22:24	523	07:24:06	227		07:26:05	538	07:28:16	214		07:30:06	512	07:32:19	211		07:34:02	522	07:36:34	175		07:38:19	488	07:40:36	219
07:22:25	539	07:24:07	234		07:26:06	516	07:28:17	212		07:30:07	507	07:32:20	214		07:34:03	528	07:36:35	179		07:38:20	473	07:40:37	219
07:22:26	530	07:24:08	244		07:26:07	496	07:28:18	209		07:30:08	501	07:32:21	220		07:34:04	527	07:36:36	182		07:38:21	456	07:40:38	222
07:22:27	525	07:24:09	238		07:26:08	496	07:28:19	210		07:30:09	497	07:32:22	222		07:34:05	527	07:36:37	186		07:38:22	435	07:40:39	224
07:22:28	535	07:24:10	225		07:26:09	537	07:28:20	221		07:30:10	483	07:32:23	218		07:34:06	549	07:36:38	190		07:38:23	417	07:40:40	222
07:22:29	539	07:24:11	222		07:26:10	555	07:28:21	223		07:30:11	488	07:32:24	217		07:34:07	529	07:36:39	192		07:38:24	420	07:40:41	211
07:22:30	530	07:24:12	222		07:26:11	555	07:28:22	225		07:30:12	514	07:32:25	211		07:34:08	494	07:36:40	196		07:38:25	427	07:40:42	211
07:22:31	515	07:24:13	229		07:26:12	545	07:28:23	216		07:30:13	519	07:32:26	216		07:34:09	511	07:36:41	202		07:38:26	434	07:40:43	210
07:22:32	509	07:24:14	239		07:26:13	519	07:28:24	202		07:30:14	504	07:32:27	218		07:34:10	517	07:36:42	199		07:38:27	442	07:40:44	210
07:22:33	527	07:24:15	234		07:26:14	529	07:28:25	207		07:30:15	508	07:32:28	211		07:34:11	507	07:36:43	194		07:38:28	447	07:40:45	215
07:22:34	534	07:24:16	222		07:26:15	557	07:28:26	217		07:30:16	489	07:32:29	208		07:34:12	499	07:36:44	191		07:38:29	453	07:40:46	203
07:22:35	527	07:24:17	226		07:26:16	564	07:28:27	224		07:30:17	459	07:32:30	200		07:34:13	509	07:36:45	185		07:38:30	457	07:40:47	200
07:22:36	521	07:24:18	232		07:26:17	559	07:28:28	220		07:30:18	471	07:32:31	197		07:34:14	523	07:36:46	177		07:38:31	452	07:40:48	205
07:22:37	512	07:24:19	234		07:26:18	554	07:28:29	222		07:30:19	489	07:32:32	207		07:34:15	517	07:36:47	180		07:38:32	452	07:40:49	212
07:22:38	507	07:24:20	241		07:26:19	547	07:28:30	226		07:30:20	504	07:32:33	218		07:34:16	505	07:36:48	192		07:38:33	468	07:40:50	215
07:22:39	515	07:24:21	243		07:26:20	532	07:28:31	220		07:30:21	510	07:32:34	221		07:34:17	513	07:36:49	192		07:38:34	461	07:40:51	217
07:22:40	525	07:24:22	241		07:26:21	522	07:28:32	222		07:30:22	517	07:32:35	226		07:34:18	530	07:36:50	194		07:38:35	459	07:40:52	210
07:22:41	526	07:24:23	237		07:26:22	525	07:28:33	220		07:30:23	507	07:32:36	226		07:34:19	504	07:36:51	197		07:38:36	468	07:40:53	205
07:22:42	530	07:24:24	236		07:26:23	533	07:28:34	229		07:30:24	487	07:32:37	213		07:34:20	487	07:36:52	196		07:38:37	457	07:40:54	207
07:22:43	520	07:24:25	233		07:26:24	549	07:28:35	230		07:30:25	496	07:32:38	210		07:34:21	530	07:36:53	196		07:38:38	449	07:40:55	215
Average	520.574	Average	231.18		Average	541.967	Average	216.475		Average	511.393	Average	218.672		Average	506.508	Average	186.016		Average	451.377	Average	225.279

## Sheet: Model 2_0 Mrad_Sample 2
Date: 05/06/2020						SMPS File name (PSD @ 3LPM): DMAscan050620.S80
Customer: Paul Thelen						CPC File name (Conc.): PT-1-1-4A050620.C22
Filter Model/Material/Sample Number: Model 1/0 Mrad/Sample 2						Electrostatic Classifier Shealth Flow Rate (LPM): 5.0
Filter Diameter (mm): 47						Electrostatic Classifier Sample Flow Rate (LPM): 0.5
Preconditioned (yes/no): No						FPT System Flow Rate (LPM): 18
Filter Pre-Weight (g): 0.66028						Promo File name (300nm only): N/A
Filter Post-Weight (g): 0.66028						Omega File name (Pressure): TempRH050620_AM.csv								Differential Pressure
Atomizer Pressure (PSI): 15						Starting Pressure Upstream (PSI):					-0.0613			(PSI)	(mmH2O)	(Pa)
FPT System Starting Temp (°C)/RH (%): 23.7/24.9						Starting Pressure Downstream (PSI):					-0.1138		Start	0.0525	36.9122	361.975
FPT System Final Temp (°C)/RH (%): 24.8/25.0						Ending Pressure Upstream (PSI):					-0.0613		End	0.0528	37.1231	364.043
Particle Size Selected: 75nm						Ending Pressure Downstream (PSI):					-0.1141
Seconds Correction:			1.15741e-05
Average Efficiency Per Set
Set # 1	Set # 2	Set # 3	Set # 4	Set # 5	Average	Stdev	Percent Efficiency		Stdev
0.98873	0.989006	0.98878	0.988187	0.985142	0.987969	0.00160869	98.7969		0.160869
Set # 1					Set # 2					Set # 3					Set # 4					Set # 5
Upstream		Downstream			Upstream		Downstream			Upstream		Downstream			Upstream		Downstream			Upstream		Downstream
Time	Concentration	Time	Concentration		Time	Concentration	Time	Concentration		Time	Concentration	Time	Concentration		Time	Concentration	Time	Concentration		Time	Concentration	Time	Concentration
07:53:36	495	07:55:36	14.7		07:57:19	445	07:59:50	8.15		08:01:20	503	08:03:48	9.11		08:05:28	482	08:07:46	7.97		08:09:09	370	08:12:49	9.21
07:53:37	495	07:55:37	12.8		07:57:20	456	07:59:51	7.92		08:01:21	510	08:03:49	9.11		08:05:29	494	08:07:47	7.91		08:09:10	370	08:12:50	8.9
07:53:38	491	07:55:38	11.6		07:57:21	447	07:59:52	7.78		08:01:22	467	08:03:50	8.41		08:05:30	514	08:07:48	7.78		08:09:11	377	08:12:51	8.65
07:53:39	487	07:55:39	10.6		07:57:22	450	07:59:53	7.52		08:01:23	464	08:03:51	8.26		08:05:31	506	08:07:49	7.82		08:09:12	359	08:12:52	8.3
07:53:40	485	07:55:40	9.72		07:57:23	460	07:59:54	7.22		08:01:24	491	08:03:52	7.95		08:05:32	489	08:07:50	7.63		08:09:13	375	08:12:53	7.89
07:53:41	467	07:55:41	8.92		07:57:24	436	07:59:55	7.17		08:01:25	518	08:03:53	7.77		08:05:33	474	08:07:51	7.31		08:09:14	399	08:12:54	7.6
07:53:42	467	07:55:42	8.27		07:57:25	403	07:59:56	6.96		08:01:26	545	08:03:54	7.39		08:05:34	478	08:07:52	7.12		08:09:15	389	08:12:55	7.52
07:53:43	490	07:55:43	7.8		07:57:26	406	07:59:57	6.85		08:01:27	542	08:03:55	7.13		08:05:35	468	08:07:53	7		08:09:16	376	08:12:56	7.44
07:53:44	492	07:55:44	7.64		07:57:27	431	07:59:58	6.79		08:01:28	520	08:03:56	7		08:05:36	462	08:07:54	6.81		08:09:17	393	08:12:57	7.29
07:53:45	472	07:55:45	7.23		07:57:28	435	07:59:59	6.57		08:01:29	508	08:03:57	6.85		08:05:37	468	08:07:55	6.69		08:09:18	394	08:12:58	7.13
07:53:46	464	07:55:46	6.91		07:57:29	412	08:00:00	6.52		08:01:30	497	08:03:58	6.71		08:05:38	458	08:07:56	6.56		08:09:19	380	08:12:59	7.04
07:53:47	466	07:55:47	6.43		07:57:30	405	08:00:01	6.37		08:01:31	488	08:03:59	6.52		08:05:39	462	08:07:57	6.36		08:09:20	386	08:13:00	6.89
07:53:48	469	07:55:48	6.09		07:57:31	425	08:00:02	6.24		08:01:32	487	08:04:00	6.38		08:05:40	481	08:07:58	6.31		08:09:21	377	08:13:01	6.82
07:53:49	471	07:55:49	5.82		07:57:32	447	08:00:03	6.13		08:01:33	505	08:04:01	6.4		08:05:41	481	08:07:59	6.13		08:09:22	375	08:13:02	6.71
07:53:50	471	07:55:50	5.67		07:57:33	429	08:00:04	5.95		08:01:34	506	08:04:02	6.5		08:05:42	485	08:08:00	6.08		08:09:23	379	08:13:03	6.63
07:53:51	479	07:55:51	5.43		07:57:34	407	08:00:05	5.78		08:01:35	497	08:04:03	6.34		08:05:43	495	08:08:01	5.99		08:09:24	369	08:13:04	6.48
07:53:52	475	07:55:52	5.28		07:57:35	451	08:00:06	5.5		08:01:36	504	08:04:04	6.16		08:05:44	457	08:08:02	5.76		08:09:25	361	08:13:05	6.35
07:53:53	468	07:55:53	5.21		07:57:36	481	08:00:07	5.37		08:01:37	510	08:04:05	6.1		08:05:45	419	08:08:03	5.75		08:09:26	373	08:13:06	6.22
07:53:54	463	07:55:54	5.17		07:57:37	468	08:00:08	5.28		08:01:38	511	08:04:06	5.98		08:05:46	422	08:08:04	5.76		08:09:27	395	08:13:07	5.95
07:53:55	466	07:55:55	5.12		07:57:38	470	08:00:09	5.16		08:01:39	515	08:04:07	5.77		08:05:47	423	08:08:05	5.74		08:09:28	407	08:13:08	5.76
07:53:56	456	07:55:56	5.17		07:57:39	455	08:00:10	4.95		08:01:40	513	08:04:08	5.73		08:05:48	421	08:08:06	5.71		08:09:29	417	08:13:09	5.79
07:53:57	420	07:55:57	5.16		07:57:40	412	08:00:11	4.81		08:01:41	491	08:04:09	5.6		08:05:49	423	08:08:07	5.54		08:09:30	402	08:13:10	5.68
07:53:58	433	07:55:58	4.96		07:57:41	412	08:00:12	4.68		08:01:42	484	08:04:10	5.52		08:05:50	429	08:08:08	5.39		08:09:31	383	08:13:11	5.52
07:53:59	480	07:55:59	4.92		07:57:42	431	08:00:13	4.65		08:01:43	501	08:04:11	5.53		08:05:51	442	08:08:09	5.27		08:09:32	366	08:13:12	5.47
07:54:00	483	07:56:00	4.76		07:57:43	426	08:00:14	4.6		08:01:44	506	08:04:12	5.39		08:05:52	448	08:08:10	5.2		08:09:33	349	08:13:13	5.48
07:54:01	463	07:56:01	4.78		07:57:44	441	08:00:15	4.64		08:01:45	500	08:04:13	5.28		08:05:53	458	08:08:11	5.23		08:09:34	355	08:13:14	5.39
07:54:02	460	07:56:02	4.78		07:57:45	453	08:00:16	4.64		08:01:46	495	08:04:14	5.32		08:05:54	454	08:08:12	5.11		08:09:35	374	08:13:15	5.33
07:54:03	461	07:56:03	4.73		07:57:46	447	08:00:17	4.54		08:01:47	501	08:04:15	5.28		08:05:55	424	08:08:13	5.12		08:09:36	374	08:13:16	5.3
07:54:04	454	07:56:04	4.57		07:57:47	437	08:00:18	4.38		08:01:48	496	08:04:16	5.19		08:05:56	411	08:08:14	5.08		08:09:37	361	08:13:17	5.27
07:54:05	448	07:56:05	4.52		07:57:48	425	08:00:19	4.42		08:01:49	483	08:04:17	5.08		08:05:57	422	08:08:15	5.14		08:09:38	373	08:13:18	5.29
07:54:06	440	07:56:06	4.48		07:57:49	425	08:00:20	4.36		08:01:50	472	08:04:18	4.98		08:05:58	450	08:08:16	5.16		08:09:39	383	08:13:19	5.15
07:54:07	429	07:56:07	4.46		07:57:50	445	08:00:21	4.28		08:01:51	473	08:04:19	4.9		08:05:59	471	08:08:17	5.14		08:09:40	379	08:13:20	5.17
07:54:08	432	07:56:08	4.47		07:57:51	440	08:00:22	4.2		08:01:52	485	08:04:20	4.71		08:06:00	463	08:08:18	5.16		08:09:41	388	08:13:21	5.07
07:54:09	447	07:56:09	4.47		07:57:52	423	08:00:23	4.2		08:01:53	498	08:04:21	4.51		08:06:01	453	08:08:19	5.09		08:09:42	396	08:13:22	5.01
07:54:10	455	07:56:10	4.48		07:57:53	435	08:00:24	4.19		08:01:54	512	08:04:22	4.3		08:06:02	451	08:08:20	5		08:09:43	378	08:13:23	5.02
07:54:11	473	07:56:11	4.39		07:57:54	432	08:00:25	4.14		08:01:55	511	08:04:23	4.25		08:06:03	463	08:08:21	5.03		08:09:44	341	08:13:24	4.91
07:54:12	485	07:56:12	4.18		07:57:55	422	08:00:26	4.04		08:01:56	489	08:04:24	4.3		08:06:04	466	08:08:22	5.05		08:09:45	337	08:13:25	4.88
07:54:13	472	07:56:13	4.11		07:57:56	444	08:00:27	4		08:01:57	467	08:04:25	4.22		08:06:05	450	08:08:23	4.96		08:09:46	375	08:13:26	4.98
07:54:14	467	07:56:14	4.2		07:57:57	458	08:00:28	4		08:01:58	456	08:04:26	4.33		08:06:06	439	08:08:24	4.94		08:09:47	389	08:13:27	5.04
07:54:15	471	07:56:15	3.96		07:57:58	448	08:00:29	3.97		08:01:59	465	08:04:27	4.39		08:06:07	433	08:08:25	4.82		08:09:48	377	08:13:28	5.09
07:54:16	458	07:56:16	3.9		07:57:59	435	08:00:30	4.01		08:02:00	487	08:04:28	4.28		08:06:08	439	08:08:26	4.62		08:09:49	378	08:13:29	4.96
07:54:17	444	07:56:17	3.9		07:58:00	419	08:00:31	4		08:02:01	470	08:04:29	4.28		08:06:09	445	08:08:27	4.59		08:09:50	388	08:13:30	4.94
07:54:18	460	07:56:18	3.81		07:58:01	418	08:00:32	3.94		08:02:02	453	08:04:30	4.22		08:06:10	436	08:08:28	4.65		08:09:51	386	08:13:31	4.93
07:54:19	478	07:56:19	3.76		07:58:02	445	08:00:33	3.91		08:02:03	450	08:04:31	4.09		08:06:11	430	08:08:29	4.6		08:09:52	385	08:13:32	4.95
07:54:20	470	07:56:20	3.73		07:58:03	441	08:00:34	3.91		08:02:04	441	08:04:32	4.11		08:06:12	424	08:08:30	4.56		08:09:53	387	08:13:33	5.12
07:54:21	448	07:56:21	3.64		07:58:04	423	08:00:35	3.84		08:02:05	439	08:04:33	4.11		08:06:13	436	08:08:31	4.56		08:09:54	380	08:13:34	5.15
07:54:22	438	07:56:22	3.54		07:58:05	450	08:00:36	3.79		08:02:06	441	08:04:34	4.05		08:06:14	451	08:08:32	4.46		08:09:55	382	08:13:35	5.07
07:54:23	439	07:56:23	3.45		07:58:06	474	08:00:37	3.83		08:02:07	457	08:04:35	4.07		08:06:15	459	08:08:33	4.41		08:09:56	407	08:13:36	5.03
07:54:24	441	07:56:24	3.4		07:58:07	477	08:00:38	3.81		08:02:08	465	08:04:36	4.14		08:06:16	464	08:08:34	4.45		08:09:57	420	08:13:37	5.14
07:54:25	468	07:56:25	3.37		07:58:08	470	08:00:39	3.78		08:02:09	455	08:04:37	4.16		08:06:17	444	08:08:35	4.33		08:09:58	406	08:13:38	5.06
07:54:26	463	07:56:26	3.35		07:58:09	470	08:00:40	3.68		08:02:10	443	08:04:38	4.2		08:06:18	425	08:08:36	4.24		08:09:59	416	08:13:39	5.12
07:54:27	443	07:56:27	3.3		07:58:10	481	08:00:41	3.8		08:02:11	441	08:04:39	4.25		08:06:19	437	08:08:37	4.14		08:10:00	426	08:13:40	5.12
07:54:28	454	07:56:28	3.17		07:58:11	488	08:00:42	3.81		08:02:12	438	08:04:40	4.24		08:06:20	443	08:08:38	3.98		08:10:01	452	08:13:41	5.17
07:54:29	473	07:56:29	3.06		07:58:12	491	08:00:43	3.79		08:02:13	419	08:04:41	4.24		08:06:21	441	08:08:39	3.96		08:10:02	471	08:13:42	5.25
07:54:30	466	07:56:30	2.98		07:58:13	494	08:00:44	3.89		08:02:14	411	08:04:42	4.28		08:06:22	468	08:08:40	3.99		08:10:03	446	08:13:43	5.23
07:54:31	458	07:56:31	2.9		07:58:14	478	08:00:45	3.96		08:02:15	447	08:04:43	4.33		08:06:23	480	08:08:41	3.93		08:10:04	445	08:13:44	5.36
07:54:32	463	07:56:32	2.95		07:58:15	491	08:00:46	3.98		08:02:16	463	08:04:44	4.29		08:06:24	449	08:08:42	3.97		08:10:05	456	08:13:45	5.25
07:54:33	441	07:56:33	2.93		07:58:16	523	08:00:47	3.99		08:02:17	453	08:04:45	4.27		08:06:25	433	08:08:43	3.93		08:10:06	462	08:13:46	5.16
07:54:34	425	07:56:34	2.85		07:58:17	524	08:00:48	4.08		08:02:18	471	08:04:46	4.15		08:06:26	441	08:08:44	3.91		08:10:07	466	08:13:47	5.16
07:54:35	440	07:56:35	2.95		07:58:18	508	08:00:49	4.08		08:02:19	459	08:04:47	4.19		08:06:27	454	08:08:45	3.92		08:10:08	478	08:13:48	5.15
07:54:36	470	07:56:36	2.93		07:58:19	499	08:00:50	4.16		08:02:20	414	08:04:48	4.19		08:06:28	480	08:08:46	4.01		08:10:09	498	08:13:49	5.19
Average	462.328	Average	5.21033		Average	448.754	Average	4.93377		Average	480.377	Average	5.39		Average	453.574	Average	5.35787		Average	394.033	Average	5.85459

## Sheet: Model 2_2.5 Mrad_Sample 2
Date: 05/06/2020						SMPS File name (PSD @ 3LPM): DMAscan050620.S80
Customer: Paul Thelen						CPC File name (Conc.): PT-1-1-4B050620.C22
Filter Model/Material/Sample Number: Model 1/2.5 Mrad/Sample 2						Electrostatic Classifier Shealth Flow Rate (LPM): 5.0
Filter Diameter (mm): 47						Electrostatic Classifier Sample Flow Rate (LPM): 0.5
Preconditioned (yes/no): No						FPT System Flow Rate (LPM): 18
Filter Pre-Weight (g): 0.84407						Promo File name (300nm only): N/A
Filter Post-Weight (g): 0.84407						Omega File name (Pressure): TempRH050620_AM.csv								Differential Pressure
Atomizer Pressure (PSI): 15						Starting Pressure Upstream (PSI):					-0.0613			(PSI)	(mmH2O)	(Pa)
FPT System Starting Temp (°C)/RH (%): 24.1/24.7						Starting Pressure Downstream (PSI):					-0.1079		Start	0.0466	32.7639	321.296
FPT System Final Temp (°C)/RH (%): 24.4/24.9						Ending Pressure Upstream (PSI):					-0.0613		End	0.0474	33.3264	326.812
Particle Size Selected: 75nm						Ending Pressure Downstream (PSI):					-0.1087
Seconds Correction:			1.15741e-05
Average Efficiency Per Set
Set # 1	Set # 2	Set # 3	Set # 4	Set # 5	Average	Stdev	Percent Efficiency		Stdev
0.610673	0.468845	0.520257	0.57237	0.504423	0.535314	0.0562391	53.5314		5.62391
Set # 1					Set # 2					Set # 3					Set # 4					Set # 5
Upstream		Downstream			Upstream		Downstream			Upstream		Downstream			Upstream		Downstream			Upstream		Downstream
Time	Concentration	Time	Concentration		Time	Concentration	Time	Concentration		Time	Concentration	Time	Concentration		Time	Concentration	Time	Concentration		Time	Concentration	Time	Concentration
08:25:06	414	08:27:24	168		08:30:01	354	08:31:27	213		08:33:24	474	08:35:29	228		08:37:16	458	08:39:35	220		08:41:26	459	08:43:36	224
08:25:07	422	08:27:25	170		08:30:02	362	08:31:28	213		08:33:25	475	08:35:30	224		08:37:17	443	08:39:36	225		08:41:27	459	08:43:37	199
08:25:08	416	08:27:26	168		08:30:03	334	08:31:29	209		08:33:26	490	08:35:31	227		08:37:18	475	08:39:37	202		08:41:28	509	08:43:38	209
08:25:09	409	08:27:27	168		08:30:04	331	08:31:30	203		08:33:27	487	08:35:32	248		08:37:19	474	08:39:38	200		08:41:29	501	08:43:39	228
08:25:10	432	08:27:28	167		08:30:05	338	08:31:31	204		08:33:28	460	08:35:33	245		08:37:20	444	08:39:39	214		08:41:30	488	08:43:40	205
08:25:11	440	08:27:29	168		08:30:06	339	08:31:32	219		08:33:29	432	08:35:34	226		08:37:21	436	08:39:40	223		08:41:31	506	08:43:41	227
08:25:12	389	08:27:30	163		08:30:07	343	08:31:33	217		08:33:30	459	08:35:35	232		08:37:22	417	08:39:41	231		08:41:32	482	08:43:42	246
08:25:13	394	08:27:31	161		08:30:08	351	08:31:34	213		08:33:31	514	08:35:36	245		08:37:23	418	08:39:42	230		08:41:33	445	08:43:43	222
08:25:14	436	08:27:32	165		08:30:09	357	08:31:35	206		08:33:32	490	08:35:37	225		08:37:24	447	08:39:43	226		08:41:34	476	08:43:44	212
08:25:15	437	08:27:33	163		08:30:10	377	08:31:36	184		08:33:33	455	08:35:38	207		08:37:25	417	08:39:44	209		08:41:35	492	08:43:45	220
08:25:16	437	08:27:34	161		08:30:11	387	08:31:37	189		08:33:34	452	08:35:39	224		08:37:26	408	08:39:45	191		08:41:36	463	08:43:46	245
08:25:17	431	08:27:35	161		08:30:12	381	08:31:38	213		08:33:35	451	08:35:40	237		08:37:27	451	08:39:46	184		08:41:37	456	08:43:47	250
08:25:18	414	08:27:36	162		08:30:13	370	08:31:39	222		08:33:36	457	08:35:41	231		08:37:28	460	08:39:47	195		08:41:38	460	08:43:48	229
08:25:19	414	08:27:37	160		08:30:14	367	08:31:40	203		08:33:37	461	08:35:42	209		08:37:29	450	08:39:48	190		08:41:39	442	08:43:49	230
08:25:20	414	08:27:38	157		08:30:15	371	08:31:41	187		08:33:38	485	08:35:43	215		08:37:30	450	08:39:49	180		08:41:40	437	08:43:50	247
08:25:21	403	08:27:39	158		08:30:16	371	08:31:42	202		08:33:39	488	08:35:44	234		08:37:31	449	08:39:50	194		08:41:41	441	08:43:51	250
08:25:22	415	08:27:40	156		08:30:17	378	08:31:43	212		08:33:40	476	08:35:45	238		08:37:32	463	08:39:51	199		08:41:42	445	08:43:52	231
08:25:23	424	08:27:41	157		08:30:18	380	08:31:44	215		08:33:41	519	08:35:46	226		08:37:33	468	08:39:52	183		08:41:43	457	08:43:53	220
08:25:24	419	08:27:42	158		08:30:19	393	08:31:45	219		08:33:42	506	08:35:47	226		08:37:34	486	08:39:53	192		08:41:44	462	08:43:54	226
08:25:25	420	08:27:43	164		08:30:20	390	08:31:46	222		08:33:43	453	08:35:48	225		08:37:35	495	08:39:54	214		08:41:45	451	08:43:55	231
08:25:26	425	08:27:44	160		08:30:21	370	08:31:47	230		08:33:44	480	08:35:49	219		08:37:36	461	08:39:55	210		08:41:46	451	08:43:56	224
08:25:27	424	08:27:45	163		08:30:22	356	08:31:48	228		08:33:45	490	08:35:50	228		08:37:37	439	08:39:56	199		08:41:47	462	08:43:57	217
08:25:28	405	08:27:46	169		08:30:23	352	08:31:49	220		08:33:46	484	08:35:51	239		08:37:38	434	08:39:57	191		08:41:48	476	08:43:58	226
08:25:29	384	08:27:47	172		08:30:24	376	08:31:50	220		08:33:47	506	08:35:52	252		08:37:39	425	08:39:58	191		08:41:49	485	08:43:59	231
08:25:30	403	08:27:48	165		08:30:25	396	08:31:51	218		08:33:48	482	08:35:53	229		08:37:40	445	08:39:59	189		08:41:50	468	08:44:00	228
08:25:31	434	08:27:49	156		08:30:26	408	08:31:52	223		08:33:49	465	08:35:54	225		08:37:41	465	08:40:00	188		08:41:51	457	08:44:01	221
08:25:32	430	08:27:50	161		08:30:27	411	08:31:53	221		08:33:50	492	08:35:55	247		08:37:42	456	08:40:01	192		08:41:52	450	08:44:02	221
08:25:33	410	08:27:51	174		08:30:28	404	08:31:54	217		08:33:51	478	08:35:56	243		08:37:43	479	08:40:02	203		08:41:53	450	08:44:03	223
08:25:34	408	08:27:52	181		08:30:29	423	08:31:55	212		08:33:52	469	08:35:57	247		08:37:44	488	08:40:03	199		08:41:54	457	08:44:04	212
08:25:35	417	08:27:53	178		08:30:30	425	08:31:56	217		08:33:53	487	08:35:58	258		08:37:45	484	08:40:04	185		08:41:55	462	08:44:05	204
08:25:36	439	08:27:54	171		08:30:31	409	08:31:57	223		08:33:54	497	08:35:59	241		08:37:46	475	08:40:05	189		08:41:56	479	08:44:06	220
08:25:37	445	08:27:55	166		08:30:32	410	08:31:58	213		08:33:55	487	08:36:00	235		08:37:47	434	08:40:06	187		08:41:57	480	08:44:07	215
08:25:38	425	08:27:56	163		08:30:33	421	08:31:59	208		08:33:56	461	08:36:01	250		08:37:48	426	08:40:07	186		08:41:58	438	08:44:08	220
08:25:39	427	08:27:57	154		08:30:34	434	08:32:00	207		08:33:57	449	08:36:02	246		08:37:49	469	08:40:08	186		08:41:59	430	08:44:09	235
08:25:40	416	08:27:58	156		08:30:35	426	08:32:01	205		08:33:58	479	08:36:03	236		08:37:50	478	08:40:09	180		08:42:00	468	08:44:10	235
08:25:41	408	08:27:59	160		08:30:36	434	08:32:02	210		08:33:59	490	08:36:04	229		08:37:51	459	08:40:10	187		08:42:01	464	08:44:11	244
08:25:42	430	08:28:00	161		08:30:37	443	08:32:03	233		08:34:00	476	08:36:05	220		08:37:52	446	08:40:11	196		08:42:02	438	08:44:12	239
08:25:43	430	08:28:01	162		08:30:38	437	08:32:04	236		08:34:01	483	08:36:06	228		08:37:53	449	08:40:12	186		08:42:03	443	08:44:13	222
08:25:44	423	08:28:02	161		08:30:39	429	08:32:05	217		08:34:02	488	08:36:07	255		08:37:54	469	08:40:13	180		08:42:04	444	08:44:14	208
08:25:45	424	08:28:03	159		08:30:40	459	08:32:06	236		08:34:03	500	08:36:08	254		08:37:55	459	08:40:14	178		08:42:05	438	08:44:15	220
08:25:46	419	08:28:04	155		08:30:41	477	08:32:07	242		08:34:04	514	08:36:09	237		08:37:56	453	08:40:15	180		08:42:06	436	08:44:16	215
08:25:47	398	08:28:05	156		08:30:42	406	08:32:08	235		08:34:05	516	08:36:10	223		08:37:57	462	08:40:16	186		08:42:07	456	08:44:17	222
08:25:48	383	08:28:06	161		08:30:43	400	08:32:09	229		08:34:06	513	08:36:11	233		08:37:58	487	08:40:17	194		08:42:08	470	08:44:18	251
08:25:49	391	08:28:07	157		08:30:44	455	08:32:10	217		08:34:07	496	08:36:12	250		08:37:59	498	08:40:18	206		08:42:09	453	08:44:19	241
08:25:50	378	08:28:08	158		08:30:45	437	08:32:11	218		08:34:08	471	08:36:13	235		08:38:00	477	08:40:19	201		08:42:10	435	08:44:20	226
08:25:51	384	08:28:09	160		08:30:46	394	08:32:12	216		08:34:09	470	08:36:14	238		08:38:01	474	08:40:20	199		08:42:11	409	08:44:21	220
08:25:52	419	08:28:10	156		08:30:47	392	08:32:13	212		08:34:10	474	08:36:15	253		08:38:02	472	08:40:21	204		08:42:12	405	08:44:22	211
08:25:53	419	08:28:11	157		08:30:48	424	08:32:14	192		08:34:11	467	08:36:16	258		08:38:03	474	08:40:22	208		08:42:13	435	08:44:23	232
08:25:54	405	08:28:12	147		08:30:49	452	08:32:15	194		08:34:12	495	08:36:17	246		08:38:04	477	08:40:23	204		08:42:14	461	08:44:24	245
08:25:55	401	08:28:13	148		08:30:50	459	08:32:16	207		08:34:13	535	08:36:18	232		08:38:05	488	08:40:24	190		08:42:15	447	08:44:25	220
08:25:56	394	08:28:14	155		08:30:51	451	08:32:17	211		08:34:14	543	08:36:19	254		08:38:06	511	08:40:25	173		08:42:16	441	08:44:26	197
08:25:57	381	08:28:15	159		08:30:52	446	08:32:18	229		08:34:15	514	08:36:20	259		08:38:07	502	08:40:26	173		08:42:17	459	08:44:27	196
08:25:58	389	08:28:16	168		08:30:53	467	08:32:19	230		08:34:16	493	08:36:21	226		08:38:08	485	08:40:27	205		08:42:18	449	08:44:28	221
08:25:59	407	08:28:17	166		08:30:54	471	08:32:20	219		08:34:17	494	08:36:22	215		08:38:09	483	08:40:28	217		08:42:19	434	08:44:29	229
08:26:00	407	08:28:18	161		08:30:55	441	08:32:21	209		08:34:18	503	08:36:23	244		08:38:10	471	08:40:29	206		08:42:20	423	08:44:30	226
08:26:01	410	08:28:19	156		08:30:56	425	08:32:22	228		08:34:19	516	08:36:24	261		08:38:11	461	08:40:30	207		08:42:21	417	08:44:31	227
08:26:02	406	08:28:20	154		08:30:57	430	08:32:23	232		08:34:20	538	08:36:25	237		08:38:12	468	08:40:31	211		08:42:22	414	08:44:32	225
08:26:03	407	08:28:21	153		08:30:58	442	08:32:24	201		08:34:21	543	08:36:26	213		08:38:13	471	08:40:32	201		08:42:23	403	08:44:33	204
08:26:04	436	08:28:22	148		08:30:59	469	08:32:25	216		08:34:22	538	08:36:27	215		08:38:14	485	08:40:33	191		08:42:24	405	08:44:34	197
08:26:05	432	08:28:23	149		08:31:00	481	08:32:26	244		08:34:23	572	08:36:28	227		08:38:15	495	08:40:34	205		08:42:25	425	08:44:35	229
08:26:06	406	08:28:24	163		08:31:01	479	08:32:27	230		08:34:24	534	08:36:29	219		08:38:16	487	08:40:35	207		08:42:26	436	08:44:36	220
Average	414.082	Average	161.213		Average	406.475	Average	215.902		Average	489.607	Average	234.885		Average	462.787	Average	197.902		Average	452.197	Average	224.098
