# Supplementary material for: Gamma radiation sterilization of N95 respirators leads to decreased respirator performance
Source: PLoS One. 2021 Apr 8;16(4):e0248859. doi: 10.1371/journal.pone.0248859 (PMC8031388; doi:10.1371/journal.pone.0248859)
Supplement: S4 File — (XLSX) [file pone.0248859.s004.xlsx]

## Sheet: Sheet1
Low Flow
Particle Diameter [nm]	10.9	11.3	11.8	12.2	12.6	13.1	13.6	14.1	14.6	15.1	15.7	16.3	16.8	17.5	18.1	18.8	19.5	20.2	20.9	21.7	22.5	23.3	24.1	25	25.9	26.9	27.9	28.9	30	31.1	32.2	33.4	34.6	35.9	37.2	38.5	40	41.4	42.9	44.5	46.1	47.8	49.6	51.4	53.3	55.2	57.3	59.4	61.5
% Efficiency reduction from control	NaN	NaN	NaN	NaN	NaN	NaN	NaN	NaN	2.48321	2.3769	2.41955	2.22081	1.78325	2.27209	2.27105	1.959	1.14721	0.929685	0.782111	1.75213	1.49892	1.28324	0.860029	-0.118188	0.0854279	-0.598414	-1.29463	-2.30827	-1.6314	-1.95685	-3.17076	-4.10193	-4.61419	-6.51958	-5.07174	-7.13569	-7.40732	-8.25497	-10.4654	-11.3008	-11.6898	-14.4536	-13.8317	-16.9463	-17.1807	-19.461	-18.799	-18.8673	-22.3969
Error Bar	NaN	NaN	NaN	NaN	NaN	NaN	NaN	NaN	1.54545	1.53773	1.40082	1.29771	1.53347	1.26508	1.88547	0.955286	1.58224	1.13051	1.65759	1.71712	1.52658	1.0149	1.73723	1.15452	1.91292	1.92224	1.60318	2.13876	1.85538	1.39313	1.32017	2.15809	1.79584	1.44569	2.60182	2.02504	2.18128	3.38268	2.57883	4.17282	1.66862	2.70798	2.60716	2.76359	2.55894	3.1448	2.63557	4.02759	3.39807
High Flow
Particle Diameter [nm]	10.9	11.3	11.8	12.2	12.6	13.1	13.6	14.1	14.6	15.1	15.7	16.3	16.8	17.5	18.1	18.8	19.5	20.2	20.9	21.7	22.5	23.3	24.1	25	25.9	26.9	27.9	28.9	30	31.1	32.2	33.4	34.6	35.9	37.2	38.5	40	41.4	42.9	44.5	46.1	47.8	49.6	51.4	53.3	55.2	57.3	59.4	61.5
% Efficiency reduction from control	NaN	NaN	NaN	NaN	NaN	9.12766	4.62201	9.00241	2.77874	7.63818	7.16856	8.05674	4.40323	0.16369	6.70356	5.62099	3.46501	2.64058	3.2235	-0.749172	-2.8469	-3.28154	-2.1267	-7.16773	-6.59587	-7.41882	-6.64527	-12.8987	-10.9515	-11.856	-12.3593	-12.2699	-13.4654	-14.122	-17.5035	-14.2264	-18.8949	-19.1423	-20.9916	-23.1513	-22.8575	-27.5955	-25.7971	-25.4346	-26.8524	-24.8104	-28.492	-29.0741	-30.1737
Error Bar	NaN	NaN	NaN	NaN	NaN	2.42872	2.79503	4.6043	4.50209	4.34756	2.97565	1.96263	3.70115	2.56514	2.92528	3.30969	3.12678	1.66765	1.25096	3.64605	3.18157	2.40232	2.91596	4.4869	3.60155	3.61431	2.45433	2.31964	4.41303	2.56423	3.44344	3.48273	4.34367	2.8412	2.7331	2.83173	4.87053	3.85032	6.24487	3.56564	3.87243	3.92656	4.30562	2.82098	4.47213	3.12096	5.36647	4.86903	4.95789
[truncated: 54 more columns]
